# Supplementary material for: Can Lunar and Martian Soils Support Food Plant Production? Effects of Horse/Swine Monogastric Manure Fertilisation on Regolith Simulants Enzymatic Activity, Nutrient Bioavailability, and Lettuce Growth
Source: Plants (Basel). 2022 Dec 2;11(23):3345. doi: 10.3390/plants11233345 (PMC9740528; doi:10.3390/plants11233345)
Supplement: Supplementary file 1 [file plants-11-03345-s001.zip]

Archive with 1 entries (1 files):
- plants-2023397-supplementary.pdf
